# Supplementary material for: Genetic Characteristics of Japanese Clinical Listeria monocytogenes Isolates
Source: PLoS One. 2015 Mar 31;10(3):e0122902. doi: 10.1371/journal.pone.0122902 (PMC4380474; doi:10.1371/journal.pone.0122902)
Supplement: S1 Table — (XLSX) [file pone.0122902.s001.xlsx]

## Sheet: Table1
Table 1. The 158 Listeria monocytogenes isolates used in this study.
Isolate		Serotype	Lineage	Source	Epidemic Clone
Japanese clinical isolates
	NIHS-27	1/2a	II	human (meningitis)
	NIHS-31	1/2a	II	human (septicemia)
	NIHS-32	1/2a	II	human (fecal matter)
	NIHS-37	1/2a	II	human (septicemia)
	NIHS-42	1/2a	II	human (septicemia)
	NIHS-34	1/2b	I	human (septicemia)
	NIHS-45	1/2b	I	human (meningitis)
	NIHS-50	1/2b	I	human (septicemia)
	NIHS-28	4b	I	human (meningitis)
	NIHS-29	4b	I	human (meningitis)
	NIHS-30	4b	I	human (septicemia)
	NIHS-33	4b	I	human (meningitis)
	NIHS-36	4b	I	human (septicemia)
	NIHS-38	4b	I	human (septicemia)
	NIHS-39	4b	I	human (septicemia)
	NIHS-43	4b	I	human
	NIHS-44	4b	I	human
	NIHS-46	4b	I	human (septicemia)
	NIHS-47	4b	I	human (meningitis)
	NIHS-48	4b	I	human (meningitis)
	NIHS-49	4b	I	human (meningitis)
Other clinical isolates
	FSL C1-117	1/2a	II	human sporadic
	FSL J1-101	1/2a	II	hot dog (USA outbreak)	ECIII
	FSL R2-499	1/2a	II	human epidemic
	FSL J1-038	1/2b	I	human sporadic
	FSL J1-177	1/2b	I	human sporadic
	FSL J1-169	3b	I	human sporadic
	ATCC19115	4b	I	human
	CIP101821	4b	I	human
	CIP102551	4b	I	human
	CIP105550	4b	I	human
	NCTC10527	4b	I	human
	NCTC9863	4b	I	human
	FSL C1-132	4b	I	human sporadic
	FSL C1-134	4b	I	human sporadic
	FSL F2-018	4b	I	human sporadic
	FSL F2-021	4b	I	human sporadic
	FSL F2-022	4b	I	human sporadic
	FSL F2-024	4b	I	human sporadic
	FSL F2-030	4b	I	human sporadic
	FSL F2-037	4b	I	human sporadic
	FSL F2-091	4b	I	human sporadic
	FSL F2-140	4b	I	human sporadic
	FSL F2-366	4b	I	human sporadic
	FSL F2-372	4b	I	human sporadic
	FSL F2-382	4b	I	human sporadic
	FSL F2-420	4b	I	human sporadic
	FSL F2-475	4b	I	human sporadic
	FSL F2-480	4b	I	human sporadic
	FSL F2-637	4b	I	human sporadic
	FSL F2-642	4b	I	human sporadic
	FSL F2-658	4b	I	human
	FSL F2-672	4b	I	human sporadic
	FSL F2-689	4b	I	human sporadic
	FSL J1-012	4b	I	human sporadic
	FSL J1-051	4b	I	human sporadic
	FSL J1-110	4b	I	soft cheese (California outbreak)	ECI
	FSL J1-119	4b	I	human epidemic (California outbreak)	ECI
	FSL J1-220	4b	I	vegetable (Boston outbreak)	ECIV
	FSL M2-042	4b	I	human sporadic
	FSL N3-013	4b	I	food (clinical)	ECIV
	FSL N1-225	4b	I	human epidemic (USA outbreak)	ECII
	FSL J1-094	1/2c	II	human sporadic
Japanese (and imported) food-related isolates
	5-2	1/2a	II	cod roe
	5-4	1/2a	II	salmon roe
	6-9	1/2a	II	minced tuna
	12-17	1/2a	II	minced tuna
	12-18	1/2a	II	cod roe
	13-20	1/2a	II	minced tuna
	20-7-1	1/2a	II	cod roe
	22-12-2	1/2a	II	cod roe
	22-13-3	1/2a	II	minced tuna
	22-18-5	1/2a	II	minced tuna
	22-29-1	1/2a	II	cod roe
	23-4-4	1/2a	II	salmon roe
	25-4-1	1/2a	II	salmon roe
	25-8-1	1/2a	II	minced tuna
	25-15-1	1/2a	II	cod roe
	26-1-2	1/2a	II	minced tuna
	26-2-2B	1/2a	II	cod roe
	26-16-2	1/2a	II	minced tuna
	26-26-2	1/2a	II	salmon roe
	28-9-1	1/2a	II	salmon roe
	29-13-2	1/2a	II	cod roe
	30-8-1	1/2a	II	salmon roe
	30-11-1	1/2a	II	minced tuna
	31-18-1	1/2a	II	minced tuna
	32-27-1	1/2a	II	cod roe
	32-28-1	1/2a	II	cod roe
	36-6-1	1/2a	II	minced tuna
	36-17-1	1/2a	II	cod roe
	36-25-2	1/2a	II	cod roe
	37-1-1	1/2a	II	minced tuna
	37-3-1	1/2a	II	salmon roe
	38-7-1	1/2a	II	cod roe
	38-16-3	1/2a	II	minced tuna
	39-17-1	1/2a	II	salmon roe
	40-4-1	1/2a	II	cod roe
	40-6-1	1/2a	II	minced tuna
	NIHS-8	1/2a	II	cutting board
	NIHS-24	1/2a	II	chicken
	22-19-2	3a	II	cod roe
	22-28-5	3a	II	cod roe
	25-5-1	3a	II	cod roe
	25-6-1	3a	II	cod roe
	26-2-3B	3a	II	cod roe
	26-19-2	3a	II	cod roe
	26-29-2	3a	II	cod roe
	30-25-1	3a	II	cod roe
	34-9-1	3a	II	cod roe
	34-26-1	3a	II	cod roe
	34-29-1	3a	II	cod roe
	39-9-1	3a	II	cod roe
	39-9-2	3a	II	cod roe
	39-23-1	3a	II	cod roe
	40-4-4	3a	II	cod roe
	13-19	1/2b	I	cod roe
	23-4-1	1/2b	I	salmon roe
	25-4-3	1/2b	I	salmon roe
	26-22-1B	1/2b	I	salmon roe
	29-10-1	1/2b	I	minced tuna
	40-5-1	1/2b	I	salmon roe
	NIHS-10	1/2b	I	ground pork
	NIHS-15	1/2b	I	ground chicken
	NIHS-20	1/2b	I	pork
	NIHS-21	1/2b	I	pork
	NIHS-22	1/2b	I	chicken
	NIHS-23	1/2b	I	beef
	NIHS-25	1/2b	I	chicken
	9-17	3b	I	salmon roe
	39-8-1	3b	I	salmon roe
	Lmc11	3b	I	pork (imported)
	20-5-1	4b	I	cod roe
	34-18-2	4b	I	cod roe
	Lma5	4b	I	pork (imported)
	Lma7	4b	I	pork (imported)
	Lmb15	4b	I	pork (imported)
	Lmb17	4b	I	pork (imported)
	Lmb20	4b	I	pork (imported)
	Lmc1	4b	I	pork (imported)
	Lmc26	4b	I	pork (imported)
	Lmc32	4b	I	pork (imported)
	Lmc39	4b	I	pork (imported)
	NIHS-2	4b	I	ground beef
	NIHS-4	4b	I	ground chicken
	NIHS-7	4b	I	beef liver
	NIHS-11	4b	I	ground chicken
	NIHS-13	4b	I	ground chicken
	NIHS-17	4b	I	beef
	NIHS-18	4b	I	beef
	NIHS-19	4b	I	chicken
	NIHS-1	1/2c	II	ground beef
	NIHS-3	1/2c	II	ground pork
	NIHS-5	1/2c	II	ground pork
	NIHS-6	1/2c	II	ground beef
	NIHS-9	1/2c	II	cutting board
	NIHS-12	1/2c	II	ground chicken
	NIHS-14	1/2c	II	ground pork
